# Supplementary material for: Coffee Silverskin Phytocompounds as a Novel Anti-Aging Functional Food: A Pharmacoinformatic Approach Combined with In Vitro Study
Source: Molecules. 2023 Oct 11;28(20):7037. doi: 10.3390/molecules28207037 (PMC10609341; doi:10.3390/molecules28207037)
Supplement: Supplementary file 1 [file molecules-28-07037-s001.zip]

Archive with 1 entries (1 files):
- molecules-2578064-supplementary.pdf
